# Supplementary material for: Development and Validation of a Targeted ‘Liquid’ NGS Panel for Treatment Customization in Patients with Metastatic Colorectal Cancer
Source: Diagnostics (Basel). 2021 Dec 16;11(12):2375. doi: 10.3390/diagnostics11122375 (PMC8700616; doi:10.3390/diagnostics11122375)
Supplement: Supplementary file 1 [file diagnostics-11-02375-s001.zip]

Archive with 4 entries (4 files):
- Supplementary Table S1.NGS  quality parameters.xlsx
- Supplementary Materials.pdf
- Supplementary Table S3.Targeted NGS panel.xlsx
- Supplementary Table S2.Results of plasma and tissue mutation analysis.xlsx
