# Supplementary material for: Development and Validation of a Targeted ‘Liquid’ NGS Panel for Treatment Customization in Patients with Metastatic Colorectal Cancer
Source: Diagnostics (Basel). 2021 Dec 16;11(12):2375. doi: 10.3390/diagnostics11122375 (PMC8700616; doi:10.3390/diagnostics11122375)
Supplement: Supplementary file 1 [file diagnostics-11-02375-s001.zip › Supplementary Table S1.NGS quality parameters.xlsx]

## Sheet: Table
		Input DNA amount in Library Preparation [ng]	Library yield [nM]	read fragments total	read fragments with primer found, on-target [%]	UMIs	read fragments per UMI, mean	mean UMI depth	mean primer read fragment depth	mean read depth	90th percentile estimated minimum detectible allele fraction (LOD)	Q30 score (%) per run
Run number	Sample ID
1	3	40	25.4154	529042	91.92	19349	13.3	204.74	2737.41	4862.58	0.0484	79.3
	4.1	17	16.74	471011	95.38	6944	40.6	81.5	3001.01	5727.51	0.1364
	3.1	40	53.3561	472625	94.07	17961	14.1	207.94	2689.6	4952.46	0.0448
	5	25	16.9029	536077	92.62	31191	6.9	325.8	2301.93	4070.37	0.037
	6.1	14	12.8299	720482	94.45	15420	8.7	166.08	1421.6	2555.77	0.0625
	5.1	40	27.5741	509981	91.16	57698	3.1	580.18	1877.53	3250.61	0.0352
	7	25	10.3861	472373	91.26	9081	21.2	103.5	2048.43	3652.19	0.0732
	6	15	9.97882	831805	90.34	18879	7	210.72	1411.82	2542.68	0.0423
	4	14	19.754	552914	87.79	21990	10.4	255.87	2439.39	4441.23	0.036
2	7.1	40	8.63473	459056	78.55	12098	10.4	133.44	1339.77	2409.06	0.075	93.1
	1.1	40	15.0701	441200	92.97	25608	8.5	276.17	2327.27	4146.27	0.037
	2	40	31.3213	527662	98.75	99709	4.5	1148.62	4769.38	8682.1	0.0145
	2.1	40	46.4321	612242	98.8	168874	3.1	2002.22	5535.26	10839.7	0.0118
	24.1	40	57.8364	551117	98.48	193166	2.4	1997.38	4868.22	9187.24	0.0113
	8	40	41.5445	464571	98.59	105448	3.6	1222.17	4088.18	7774.56	0.0136
	8.1	40	46.0248	536649	98.51	126345	3.5	1362.42	4668.36	8866.65	0.014
	9	40	49.6905	780240	98.17	176802	3.6	1836.68	6709.9	11852.4	0.0123
	10.1	40	69.2408	600309	98.58	94248	5.2	999.72	5240.71	9503.44	0.0156
	11	40	36.2089	556694	98.65	106092	4.4	1162.38	4947.56	9411.99	0.0154
3	15	30	8.87911	533597	98.71	12283	33.8	122.56	4418.78	7601.36	0.1034	93.8
	13.1	30	25.782	390964	98.99	35497	9	404.89	3414.28	6221.05	0.0303
	10	30	22.32	428518	98.75	24608	14.3	278.26	3732.28	6559.64	0.0336
	12	30	43.9883	454401	99.16	39302	9.5	432.5	3966.55	6839.1	0.0301
	14.1	30	26.3115	524393	98.9	21898	19.3	235.3	4493.06	7972.44	0.0382
	12.1	30	49.2832	391628	99.06	41507	7.8	450.2	3461.7	6059.34	0.0294
	9.1	30	61.5021	424437	98.7	53516	6.6	628.78	3735.2	6934.47	0.0173
	13	30	26.9225	486587	98.61	23073	17.2	258.44	4210.5	7617.57	0.035
	14	25	25.6598	877259	95.46	49377	11.3	547.84	5913.89	10591.6	0.026
4	15.1	18	23.5011	467444	98.85	27097	14.4	306.64	4139.64	7447.64	0.0352	96.1
	16.1	18	61.0948	323416	98.86	41384	6.8	514.27	2976.54	5602.11	0.0189
	17.1	18	39.5487	365391	99.02	55331	5.8	604.21	3399.62	6107.48	0.0195
	18	18	83.089	669146	98.98	56958	10.2	651.42	6203.45	11158	0.0182
	11.1	18	44.8029	521956	99	47092	9.7	523.96	4881.19	8667.8	0.0267
	19.1	18	31.2398	394325	98.95	43684	8	499.9	3731.44	6839.74	0.0236
	20	18	52.5415	454085	99	109114	3.7	1165.72	4320.34	7975.05	0.0167
	21.1	18	53.3561	325122	99	60192	4.7	645.56	3034.41	5444.18	0.0204
	22	18	97.3444	387762	99.06	74618	4.6	821	6613	6613	0.0183
	23	18	28.0629	304811	99.02	51147	5.1	602.04	5022.4	5022.4	0.0265
5	27	8	13.28	466672	99.31	13377	28.1	152.88	3998.69	7174.53	0.0545	90.9
	24	8	24.32	387277	99.01	30079	10.4	352.83	3315.55	6124.36	0.0311
	25	8	10.75	448599	99.7	18598	19.7	207.51	3893.37	6908.88	0.0417
	17	8	20.53	383791	99.65	30860	10.6	359.94	3473.35	6403.04	0.0365
	19	8	6.23	369904	97.73	9412	20.9	110.13	2093.12	3790.3	0.0968
	22.1	8	12.38	559911	98.11	11039	40.8	129.22	4793.13	8720.07	0.0588
	26	8	14.66	487767	97.72	25138	15.1	293.92	4033.98	7402.38	0.0336
	26.1	8	4.07	443495	98.4	6608	52.9	79.11	3722.4	6920.89	0.1
	22.2	8	4.24	577659	98.82	9343	56	124.05	5571.36	11874.3	0.075
	6.2	8	5.07	601681	99.4	15343	33.8	177.04	5525.33	10342.3	0.0492
6	28	7	38.9	647074	99.3	23751	22.8	287.42	5753.48	10515.4	0.035	93.5
	28.1	7	42.36	606816	99.13	32206	15.7	373.7	5386.14	9729.63	0.0321
	27.1	7	34.5	545121	98.94	26485	17	300.2	4779.26	8602.98	0.035
	30	7	17.31	549563	99.22	7632	60.5	87.5	4912.14	9058.69	0.0833
	30.1	7	15.84	509873	99.4	12385	33.9	147.48	4467.37	8032.25	0.06
	16	7	40.69	561454	98.83	23819	19.4	262.12	4914.87	8676.86	0.0338
	25.1	7	30.14	440296	99.16	15070	24.4	173.81	3912.43	7018.71	0.0395
	18.1	7	41.54	702230	99.32	24438	25.3	275.35	6579.95	12134.1	0.0357
	29	7	33.44	584538	98.94	13700	37.7	159.4	5499.51	10054	0.0484
	29.1	7	16.41	739816	99.29	10847	55.4	126.92	6391.73	11460.4	0.06
7	1	30	59.47	624069	99.33	31624	16	337.25	5384.11	9187.08	0.0333	92
	20.1	30	64.35	747886	99.02	30475	21.6	317.17	6999.54	12354.7	0.0352
	21	30	72.09	667361	99.16	72667	8.1	766.53	6238.33	11073	0.0187
	23.1	30	85.94	631908	99.21	73523	7.7	847.87	6010.83	11052.6	0.017
	7.2	30	79.02	571744	99.13	48437	10.6	536.76	5460.9	10238.1	0.0279
	11.2	30	76.57	734539	99.31	60722	10.9	635.65	7013.44	12717.9	0.026
	2.2	30	54.58	870288	99.43	171769	4.5	1943.83	8160.13	14469.8	0.0138
	16.2	22	54.99	465612	99.34	31141	12.9	355.92	4273.82	7658.64	0.0357
	28.2	26	60.69	585557	99.27	33702	15.8	396.01	5652.4	10686	0.0312
	18.2	30	56.61	522207	99.28	41192	11.2	452.98	4914.89	8898.01	0.0375
MEAN		22.25		535088		46028.9		510.905	4400.25	7871.81	0.0385279	91.2429
