# Supplementary material for: Development and Validation of a Targeted ‘Liquid’ NGS Panel for Treatment Customization in Patients with Metastatic Colorectal Cancer
Source: Diagnostics (Basel). 2021 Dec 16;11(12):2375. doi: 10.3390/diagnostics11122375 (PMC8700616; doi:10.3390/diagnostics11122375)
Supplement: Supplementary file 1 [file diagnostics-11-02375-s001.zip › Supplementary Table S3.Targeted NGS panel.xlsx]

## Sheet: Sheet1
Gene	Chromosome	Exon	Start	End
KRAS	chr12	4	25378543	25378712
KRAS	chr12	3	25380163	25380351
KRAS	chr12	2	25398203	25398334
NRAS	chr1	4	115252185	115252354
NRAS	chr1	3	115256416	115256604
NRAS	chr1	2	115258666	115258803
ERBB2	chr17	4	37865566	37865710
ERBB2	chr17	8	37868176	37868305
ERBB2	chr17	15	37873568	37873738
ERBB2	chr17	16	37876035	37876092
ERBB2	chr17	19	37880160	37880268
ERBB2	chr17	20	37880974	37881169
ERBB2	chr17	21	37881297	37881462
MET	chr7	14	116411898	116412048
BRAF	chr7	15	140453070	140453198
EGFR	chr7	1	55086965	55087063
EGFR	chr7	2	55209973	55210135
EGFR	chr7	3	55210992	55211186
EGFR	chr7	4	55214293	55214438
EGFR	chr7	5	55218981	55219060
EGFR	chr7	6	55220233	55220362
EGFR	chr7	7	55221698	55221850
EGFR	chr7	8	55223517	55223644
EGFR	chr7	9	55224220	55224357
EGFR	chr7	10	55224446	55224541
EGFR	chr7	11	55225350	55225451
EGFR	chr7	12	55227826	55228036
EGFR	chr7	13	55229186	55229329
EGFR	chr7	14	55231420	55231521
EGFR	chr7	15	55232967	55233135
EGFR	chr7	16	55236210	55236227
EGFR	chr7	17	55240670	55240822
EGFR	chr7	18	55241608	55241741
EGFR	chr7	19	55242409	55242518
EGFR	chr7	20	55248980	55249176
EGFR	chr7	21	55259406	55259572
EGFR	chr7	22	55260453	55260539
EGFR	chr7	23	55266404	55266561
EGFR	chr7	24	55268003	55268111
EGFR	chr7	25	55268875	55269053
EGFR	chr7	26	55269422	55269480
EGFR	chr7	27	55270204	55270323
EGFR	chr7	28	55272943	55273315
