# Supplementary material for: Development and Validation of a Targeted ‘Liquid’ NGS Panel for Treatment Customization in Patients with Metastatic Colorectal Cancer
Source: Diagnostics (Basel). 2021 Dec 16;11(12):2375. doi: 10.3390/diagnostics11122375 (PMC8700616; doi:10.3390/diagnostics11122375)
Supplement: Supplementary file 1 [file diagnostics-11-02375-s001.zip › Supplementary Table S2.Results of plasma and tissue mutation analysis.xlsx]

## Sheet: Sheet1
Sample ID	Sample Status	NGS				BEAMing		RAS TISSUE STATUS
		Mutation status/Mutant Gene	DNA sequence change	Protein change	VAF (%)	Mutation status/Mutant Gene	MAF (%)
1	Baseline	WT				WT	-	WT
1.1	PD1	WT				WT	-
2	Baseline	KRAS	c.35G>T	G12V	43.8	WT	-	KRAS: c.35G>T
2.1	PD1	KRAS	c.35G>T	G12V	35.82	KRAS codon 12	14.48
2.2	PD2	KRAS	c.35G>T	G12V	48.62	KRAS codon 12	17.951
3	Baseline	KRAS	c.38G>A	G13D	37.5	KRAS codon 13	5.4	KRAS c.38G>A
3.1	PD1	KRAS	c.38G>A	G13D	38.38	KRAS codon 13	21
4	Baseline	WT			-	WT	-	WT
4.1	PD1	WT			-	WT	-							`
5	Baseline	KRAS	c.35G>T	G12V	60.67	KRAS codon 13	37.7	KRAS: c.35G>A
5.1	PD1	WT				KRAS codon 12	0.077
6	Baseline	KRAS	c.182A>G	Q61R	27.95	KRAS codon 61	9.826	KRAS codon 59/61
6.1	PD1	KRAS	c.182A>G	Q61R	5.75	KRAS codon 61	2.8
		EGFR	c.2351C>T	S784F	3.0534
6.2	PD2	KRAS	c.182A>G	Q61R	2.45098	KRAS codon 61	0.795
7	Baseline	KRAS	c.35G>T	G12V	8.51	KRAS codon 12	6.79	KRAS codon 12/13
		ERBB2	c.459C>T	V153V	6.89
7.1	PD1	KRAS	c.35G>T	G12V	6.94	KRAS codon 12	2.7
7.2	PD2	KRAS	c.35G>T	G12V	49.375	KRAS codon 12	8.334
8	Baseline	KRAS	c.35G>T	G12V	34.42	KRAS codon 12	16.38	KRAS: c.35G>A
8.1	PD1	KRAS	c.35G>T	G12V	14.28	KRAS codon 12	4.313
9	Baseline	KRAS	c.35G>T	G12V	34.73	KRAS codon 12	19.909	WT
		ERBB2	c.1846T>C	F616L	0.73
9.1	PD1	WT			-	WT	-
10	Baseline	WT			-	WT	-	WT
10.1	PD1	WT			-	WT	-
11	Baseline	WT			-	WT	-	WT
11.1	PD1	WT			-	KRAS codon 12	0.071
11.2	PD2	NRAS	c.37G>C	G13D	0.9434	NO DATA	NO DATA
12	Baseline	NRAS	c.38G>T	G13V	55.36	NRAS codon12	30.937	NRAS: c.38G>T
12.1	PD1	NRAS	c.38G>T	G13V	65.625	NRAS codon 12	47.19
						KRAS codon 12	0.025
13	Baseline	BRAF	c.1799T>A	V600E	42.59	WT	WT	WT
13.1	PD1	BRAF	c.1799T>A	V600E	27.68	WT	WT
14	Baseline	KRAS	c.183A>C	Q61H	4.012	KRAS codon 61	4.809	KRAS: c.183 A>C
14.1	PD1	WT			-	KRAS codon 61	0.223
15	Baseline	WT			-	WT	-	WT
		EGFR	c.3352G>A	A1118T
15.1	PD1	KRAS	c.57G>C	L19F	22.04	WT	-
16	Baseline	KRAS	c.38G>A	G13D	15.1	KRAS codon 13	10.826	KRAS: c.38G>A
16.1	PD1	WT			-	KRAS codon 13	0.65
16.2	PD2	KRAS	c.38G>A	G13D	8.642	KRAS codon 13	5.606
17	Baseline	WT			-	WT	-	WT
17.1	PD1	ERBB2	c.1846T>C	F616L	1.29	WT	-
18	Baseline	NRAS	c.181C>A	Q61K	3.24826	NRAS codon 61	3.527	NRAS: c.181C>A
18.1	PD1	WT			-	KRAS codon 12	0.033
						NRAS codon 61	0.025
18.2	PD2	NRAS	c.181C>A	Q61K	50	NO DATA	NO DATA
19	Baseline	WT			-	NO DATA	NO DATA	WT
19.1	PD1	WT			-	NO DATA	NO DATA
20	Baseline	WT			-	NO DATA	NO DATA	WT
20.1	PD1	KRAS	c.35G>T	G12V	36.29	NO DATA	NO DATA
21	Baseline	KRAS	c.35G>T	G12V	43.68	KRAS codon 12	16.111	KRAS: c.35G>A
21.1	PD1	KRAS	c.35G>T	G12V	23.73	NO DATA	NO DATA
22	Baseline	WT			-	WT	-	WT
22.1	PD1	WT				KRAS codon 12	0.022
22.2	PD2	WT				NRAS codon 61	2.555
23	Baseline	KRAS	c.35G>T	G12V	50.67	KRAS codon 12	30.321	KRAS: c.35G>A
23.1	PD1	KRAS	c.35G>T	G12V	56.31	KRAS codon 12	39.351
24	Baseline	WT			-	WT	-	KRAS: c.35G>C
24.1	PD1	WT			-	WT	-
25	Baseline	KRAS	c.34G>T	G12C	25.23	KRAS codon 12	12.96	KRAS codon 12/13
25.1	PD1	WT			-	KRAS codon 12	0.16
26	Baseline	WT			-	WT	-	WT
26.1	PD1	WT			-	WT	-
27	Baseline	EGFR	c.1410C>T	C470C	-	WT	-	KRAS: c.64C>A
		EGFR	c.1929A>T	I643I
27.1	PD1	WT			-	WT	-
28	Baseline	WT			-	WT	-	WT
28.1	PD1					KRAS codon 12	1.442
		KRAS	c.182A>T	Q61L	1.3587	KRAS codon 61	0.743
						NRAS codon 61	0.052
28.2	PD2					KRAS codon 12	2.18
		KRAS	c.183A>C	Q61H	2.5974	KRAS codon 61	2.315
29	Baseline	WT			-	WT	-	WT
29.1	PD1					KRAS codon 12	0.071
		EGFR	c.335A>G	Y112C	4.42478
30	Baseline	WT			-	WT	-	KRAS: c.35G>A
30.1	PD1	WT			-	WT	-
